# Supplementary material for: Long-Range Gene Flow and the Effects of Climatic and Ecological Factors on Genetic Structuring in a Large, Solitary Carnivore: The Eurasian Lynx
Source: PLoS One. 2014 Dec 31;9(12):e115160. doi: 10.1371/journal.pone.0115160 (PMC4281111; doi:10.1371/journal.pone.0115160)
Supplement: S1 Appendix — List of Eurasian lynx genotypes based on 12 microsatellite loci. (XLS) [file pone.0115160.s007.xls]

## Sheet: Arkusz1
Appendix S1. List of the Eurasian lynx genotypes based on 12 microsatellite loci
M. Ratkiewicz, M. Matosiuk, A. P. Saveljev, V. Sidorovich, J. Ozolins, P. Männil, L. Balciauskas, I. Kojola, H. Okarma, R. Kowalczyk, K. Schmidt
Climatic and environmental factors along with genetic drift affect population differentiation and gene flow in the large solitary carnivore - the Eurasian lynx
Pop	Gender	Fca043A	Fca043B	Fca008A	Fca008B	Fca001A	Fca001B	Fca031A	Fca031B	F115A	F115B	Fca90A	Fca90B	Fca559A	Fca559B	Fca149A	Fca149B	Fca045A	Fca045B	Fca391A	Fca391B	Fca077A	Fca077B	Fca078A	Fca078B
01_Norway	F	114	114	136	136	173	177	225	225	236	240	99	111	107	115	126	126	140	140	230	230	132	132	196	197
01_Norway	M	114	114	130	130	177	177	225	225	240	244	111	111	115	115	126	126	140	140	226	230	132	132	192	197
01_Norway	F	112	112	130	136	173	177	225	225	232	240	99	111	107	123	124	128	140	140	230	238	132	132	192	196
01_Norway	F	112	112	130	136	177	177	225	235	230	236	99	99	107	119	126	126	140	142	226	238	142	142	192	196
01_Norway	F	112	114	136	138	177	187	225	225	240	240	111	111	107	115	126	128	140	140	226	230	132	142	196	197
01_Norway	F	112	114	136	138	173	187	225	235	232	240	111	111	107	123	126	126	140	142	230	230	132	132	196	196
01_Norway	M	112	112	130	136	177	177	225	225	240	244	111	111	107	115	126	126	140	142	230	230	132	132	194	197
01_Norway	M	112	114	130	136	177	177	225	225	230	244	111	111	103	103	124	126	140	140	226	230	132	142	194	196
01_Norway	M	112	112	136	136	173	173	225	225	230	236	111	111	107	111	126	128	140	142	230	230	132	132	194	196
01_Norway	F	112	112	130	136	177	177	225	225	228	228	99	111	103	107	126	126	142	142	230	230	132	132	195	196
01_Norway	F	112	112	130	136	173	177	225	225	228	228	99	111	103	107	126	126	142	142	230	230	132	132	195	196
01_Norway	M	112	114	130	136	173	177	225	225	228	228	99	111	103	107	126	126	140	142	230	230	132	132	196	196
01_Norway	M	112	112	136	140	173	173	225	225	224	228	99	99	103	107	124	124	140	142	230	238	132	132	194	196
01_Norway	M	114	114	130	136	177	187	225	225	228	232	111	111	111	115	124	128	140	140	226	230	132	132	192	196
01_Norway	F	112	112	130	136	177	177	225	225	224	244	99	99	107	111	126	126	142	142	226	230	132	132	194	196
01_Norway	F	112	114	136	136	177	177	225	225	228	230	99	99	115	115	124	126	140	142	234	234	132	132	195	196
01_Norway	M	112	114	136	136	173	173	225	225	224	244	111	111	107	111	126	128	140	142	226	230	132	132	194	197
01_Norway	M	112	114	136	136	173	173	225	225	228	228	99	99	107	111	126	126	142	142	230	230	132	142	194	196
01_Norway	M	112	114	136	136	177	187	225	225	224	228	99	99	103	107	124	126	140	142	226	230	132	132	196	197
01_Norway	M	112	114	136	136	173	173	225	225	224	228	111	111	111	115	126	126	140	142	226	226	132	142	196	196
01_Norway	F	112	112	136	136	177	177	225	225	224	228	99	111	107	107	126	126	140	142	230	234	132	142	196	196
01_Norway	F	112	114	130	136	173	177	225	225	224	224	99	99	103	115	126	126	140	142	226	226	132	142	196	196
01_Norway	F	112	112	136	136	173	177	225	225	228	228	99	99	107	115	126	126	140	140	226	238	132	142	196	196
01_Norway	M	112	112	136	136	173	177	225	225	224	228	99	111	115	115	126	126	140	142	230	238	132	142	196	196
01_Norway	M	112	112	136	136	173	177	225	225	224	228	99	111	107	111	126	126	142	142	226	230	132	132	196	196
01_Norway	M	112	112	136	136	173	177	225	225	224	228	99	111	103	111	126	126	140	140	226	230	132	142	196	196
01_Norway	M	112	114	136	136	173	177	225	225	224	228	111	111	107	111	126	126	140	142	230	230	132	142	194	194
01_Norway	F	112	112	130	136	177	177	225	225	224	230	99	99	107	111	126	126	140	142	226	230	132	142	196	196
02_Finland	M	110	120	130	140	177	179	225	229	220	224	99	109	111	111	126	126	140	148	234	234	132	132	192	194
02_Finland	M	114	120	138	138	179	179	225	231	228	240	109	111	111	111	126	126	148	148	234	238	132	132	194	197
02_Finland	M	112	120	138	138	179	179	235	239	224	240	111	111	103	111	126	126	140	140	230	234	132	132	192	194
02_Finland	F	114	114	130	136	177	179	225	225	240	240	99	109	111	111	126	126	142	142	230	234	140	142	195	197
02_Finland	M	110	110	138	138	179	195	227	235	224	240	109	113	103	111	126	128	140	142	234	234	140	142	192	196
02_Finland	M	112	112	138	140	177	191	233	239	224	232	113	113	103	111	126	126	140	142	230	234	132	132	192	197
02_Finland	F	110	114	130	138	177	191	227	239	224	232	99	99	103	111	126	128	148	148	230	238	132	132	196	197
02_Finland	F	112	120	130	138	177	177	227	227	224	232	99	99	111	115	126	126	140	142	230	234	132	142	194	197
02_Finland	M	114	120	130	136	179	183	227	239	224	236	99	99	103	111	126	126	140	140	234	234	132	142	194	197
02_Finland	M	114	120	138	138	177	179	227	233	224	240	99	99	103	111	126	126	140	142	234	234	142	142	195	197
02_Finland	M	110	114	138	140	173	177	225	235	224	224	109	113	107	111	126	126	140	140	234	234	132	142	194	197
02_Finland	M	112	114	130	140	179	179	225	225	224	244	99	111	107	111	126	126	140	142	234	238	132	142	192	197
02_Finland	F	112	114	138	140	177	177	235	239	232	232	99	111	107	111	126	126	140	140	234	234	132	132	194	196
02_Finland	M	110	114	136	138	177	179	237	239	240	248	99	113	107	115	126	126	140	148	234	234	132	132	194	197
02_Finland	F	114	114	136	140	177	179	229	239	232	232	99	109	107	111	126	126	140	140	234	234	132	132	197	197
02_Finland	M	112	114	138	138	179	179	227	239	224	244	111	111	111	111	126	126	140	140	230	234	132	142	194	194
02_Finland	M	112	120	138	140	177	179	233	239	232	240	111	113	111	119	126	128	140	140	234	234	132	142	194	194
02_Finland	M	112	112	138	138	177	177	227	227	224	228	99	111	111	111	126	126	140	140	230	234	132	140	194	195
02_Finland	M	112	114	136	138	177	181	231	235	232	236	109	113	107	111	126	126	140	140	230	234	132	138	194	195
02_Finland	M	112	114	130	130	173	179	225	225	220	224	99	109	107	111	126	126	140	142	238	238	132	140	192	196
02_Finland	F	114	114	130	138	179	191	225	227	224	232	99	111	111	111	126	126	140	140	234	238	132	142	194	197
02_Finland	F	110	120	136	138	179	179	231	239	224	230	109	111	103	111	126	126	140	140	230	238	132	132	194	194
02_Finland	F	110	120	138	138	177	179	235	239	224	240	111	111	103	107	124	126	140	140	230	234	132	132	192	194
02_Finland	F	114	120	138	138	179	191	225	239	224	248	99	109	111	111	126	128	140	140	234	234	132	142	194	196
02_Finland	M	112	114	130	138	177	179	239	239	228	232	111	113	103	119	124	126	140	142	234	234	132	142	192	194
02_Finland	M	112	112	130	140	177	177	231	239	236	236	109	111	107	115	126	126	140	148	234	238	132	142	197	197
02_Finland	M	110	110	136	140	179	179	227	233	232	236	99	109	103	115	126	126	140	140	230	230	132	142	195	196
02_Finland	F	110	114	136	136	177	187	225	227	224	232	99	99	103	103	126	126	140	148	234	234	132	140	192	194
02_Finland	F	114	114	138	138	177	179	225	235	224	232	99	109	103	111	126	126	140	140	234	238	132	132	192	194
02_Finland	M	110	112	130	136	177	177	227	235	224	224	99	109	103	111	126	126	142	142	234	234	132	142	192	192
03_Estonia	M	112	122	136	140	177	187	225	229	236	236	99	111	107	111	126	126	140	140	230	230	132	132	194	196
03_Estonia	F	114	114	130	136	179	179	225	225	224	240	99	111	103	111	124	126	140	140	230	238	132	132	192	196
03_Estonia	M	112	114	138	138	181	187	225	235	230	248	99	99	103	107	126	126	140	140	230	238	132	132	194	195
03_Estonia	F	110	112	136	138	179	179	225	235	224	236	99	109	111	115	124	126	140	148	230	238	132	142	192	194
03_Estonia	F	114	114	136	138	177	179	225	229	224	248	99	111	103	111	124	126	140	140	234	234	132	132	192	194
03_Estonia	M	112	120	138	138	179	187	225	233	224	224	99	109	111	119	124	126	140	140	234	238	132	140	192	192
03_Estonia	M	110	114	136	138	177	179	225	235	224	240	99	111	107	107	126	128	140	140	230	234	132	132	192	194
03_Estonia	F	110	112	136	136	179	179	225	235	224	236	99	109	107	115	126	126	140	148	234	234	132	132	194	196
03_Estonia	M	110	112	138	138	179	187	225	229	224	224	99	111	107	115	126	126	140	140	230	234	132	132	194	196
03_Estonia	F	112	114	136	136	187	187	225	233	224	232	109	111	103	107	126	126	140	148	234	234	132	132	192	194
03_Estonia	M	112	114	138	138	177	179	229	235	224	240	99	111	103	119	126	126	140	140	238	238	132	132	194	194
03_Estonia	F	110	114	136	138	187	187	225	229	224	224	99	99	107	111	126	126	140	140	230	234	132	132	194	195
03_Estonia	F	112	114	130	138	179	187	225	235	224	230	99	111	103	107	126	126	140	140	230	238	132	132	194	194
03_Estonia	F	114	114	138	140	177	179	225	231	224	240	99	111	103	115	126	126	140	140	230	234	132	132	195	196
03_Estonia	M	112	114	138	138	177	177	225	229	228	232	99	99	107	119	126	126	140	140	230	230	132	132	194	195
03_Estonia	F	110	112	138	138	177	177	229	229	224	232	99	99	107	115	126	126	140	140	230	238	132	132	195	196
03_Estonia	F	112	112	136	138	179	187	225	229	224	224	99	111	103	107	126	128	140	140	234	238	132	132	192	194
03_Estonia	F	114	114	136	138	179	179	225	229	240	240	99	99	107	115	126	126	140	140	230	234	132	136	195	196
03_Estonia	M	110	114	138	138	179	187	225	229	224	244	111	111	103	107	126	126	140	142	230	230	132	132	192	196
03_Estonia	F	112	114	130	140	177	177	225	225	224	224	99	99	103	107	126	126	140	148	230	238	132	132	194	196
03_Estonia	M	110	114	136	138	179	179	225	225	224	240	105	111	107	107	126	126	140	140	238	238	132	132	192	194
03_Estonia	M	110	122	138	140	187	187	225	229	224	224	99	111	103	103	124	126	140	142	230	238	132	132	194	197
03_Estonia	F	110	110	138	140	177	187	229	235	224	230	99	99	107	115	126	126	140	148	238	238	132	132	192	196
03_Estonia	M	112	112	140	142	177	179	235	235	220	224	99	109	111	111	126	126	140	140	234	238	132	142	194	196
03_Estonia	M	110	112	138	140	177	177	229	235	224	228	99	99	103	111	126	126	140	140	230	234	132	142	194	194
03_Estonia	F	112	114	138	138	177	187	229	229	224	224	99	111	107	111	126	126	140	140	230	238	132	132	195	196
03_Estonia	F	110	112	138	140	177	187	225	235	224	248	99	111	107	111	126	126	140	140	230	234	132	140	194	197
03_Estonia	M	114	114	130	130	177	179	229	229	230	230	99	99	103	115	124	126	140	140	234	238	132	138	192	197
03_Estonia	F	112	114	130	130	175	187	225	233	230	236	99	113	107	111	126	128	140	140	230	238	132	132	196	196
03_Estonia	M	114	114	140	142	187	191	229	229	226	234	99	111	111	115	124	126	140	140	230	234	132	132	195	196
03_Estonia	M	110	110	140	140	187	187	225	229	224	248	99	99	103	115	126	126	140	140	234	234	132	142	194	197
03_Estonia	M	110	110	138	140	179	187	229	235	224	230	99	99	103	103	126	126	140	142	230	238	132	132	194	196
03_Estonia	F	112	112	130	138	177	187	229	239	236	244	99	111	107	119	126	128	140	140	234	238	132	136	194	196
03_Estonia	M	110	122	136	138	179	179	225	235	224	236	99	111	107	107	126	126	140	140	234	234	132	136	194	195
03_Estonia	M	112	122	138	140	179	187	225	229	224	232	99	99	103	115	126	126	140	140	230	230	132	132	194	194
03_Estonia	M	110	112	140	140	177	187	225	225	224	240	99	99	115	119	126	126	140	140	234	234	132	132	192	195
03_Estonia	F	110	122	138	138	177	179	229	229	224	234	99	111	103	115	124	126	140	148	230	238	132	140	196	196
03_Estonia	M	110	110	136	138	179	187	225	225	226	232	99	111	103	107	126	126	140	140	230	234	132	132	194	195
03_Estonia	M	110	112	130	138	179	187	225	235	224	244	99	111	103	111	128	128	140	140	238	238	132	132	192	194
03_Estonia	M	112	114	138	138	179	179	229	235	236	244	99	99	103	111	126	128	140	140	230	238	132	138	192	197
03_Estonia	M	110	114	136	138	181	187	225	235	224	224	99	99	103	115	126	126	140	140	230	234	132	140	194	194
03_Estonia	M	110	114	130	130	177	179	229	233	226	226	99	99	111	115	126	126	140	140	230	230	132	136	196	196
03_Estonia	M	110	114	130	140	179	179	225	227	224	244	99	111	111	115	124	126	140	142	234	234	132	132	192	194
03_Estonia	M	112	114	136	140	179	179	229	235	224	232	99	99	107	115	126	126	140	140	234	238	132	136	194	196
03_Estonia	M	110	114	136	138	179	179	225	227	228	240	99	99	111	111	126	128	140	142	230	234	132	140	192	197
03_Estonia	F	114	114	138	140	177	187	225	227	232	240	99	99	103	115	126	126	140	142	230	234	132	140	192	194
03_Estonia	F	110	110	136	138	179	187	227	235	224	240	99	99	111	111	126	126	140	142	234	238	132	132	194	197
03_Estonia	M	112	120	136	142	179	187	229	229	236	240	99	111	103	107	126	126	140	140	230	238	132	140	194	194
03_Estonia	M	110	114	130	136	177	177	229	235	230	240	99	99	103	107	126	126	140	140	230	230	132	132	194	194
03_Estonia	M	110	112	136	138	187	187	229	233	226	230	99	99	107	115	126	126	140	142	234	238	132	140	192	195
03_Estonia	M	114	114	138	140	177	179	225	225	224	232	99	105	107	115	124	126	140	140	234	238	132	132	194	197
03_Estonia	F	110	112	138	138	177	179	225	229	236	244	99	99	103	107	126	126	140	140	234	238	132	132	194	196
03_Estonia	M	122	122	136	138	177	177	229	229	224	232	99	99	115	119	126	126	140	140	230	238	132	132	194	196
03_Estonia	M	110	112	136	140	179	187	229	235	224	234	99	111	103	115	126	126	140	140	230	238	132	132	196	197
03_Estonia	M	110	114	140	142	177	187	225	235	224	240	99	111	115	115	126	128	140	140	230	230	132	132	194	195
03_Estonia	F	110	110	130	138	187	187	229	235	224	224	99	99	103	103	124	126	140	140	230	234	132	132	194	194
03_Estonia	M	112	122	136	140	181	187	225	229	240	244	99	99	107	115	126	126	140	140	230	230	132	132	192	194
03_Estonia	M	112	122	136	140	179	179	229	235	228	238	99	99	107	107	126	126	142	142	230	234	132	132	194	196
03_Estonia	M	114	114	130	130	179	187	225	225	230	232	99	99	107	115	126	126	140	140	234	238	132	136	194	196
03_Estonia	M	114	114	138	138	177	177	225	225	224	224	99	111	107	115	126	126	140	148	234	234	132	132	192	197
03_Estonia	F	112	112	136	138			225	225	226	226			107	115	126	126	140	140	230	234	132	132	195	196
04_Latvia	F	110	114	130	130	179	181	227	235	224	236	99	99	111	111	126	126	140	140	230	234	132	132	192	192
04_Latvia	M	110	110	130	140	179	179	229	235	220	228	111	111	103	111	126	126	140	140	230	234	132	132	194	196
04_Latvia	F	112	122	138	140	179	187	225	225	232	240	99	111	103	115	126	126	140	140	230	234	132	140	196	196
04_Latvia	F	114	114	136	138	181	187	225	225	226	232	99	99	107	119	126	126	140	140	230	234	136	140	194	196
04_Latvia	F	112	114	130	136	187	187	229	229	224	224	99	99	107	111	126	126	140	142	234	234	132	132	194	197
04_Latvia	M	112	114	138	138	179	179	225	229	224	224	99	111	115	119	126	126	140	142	230	238	132	132	194	195
04_Latvia	M	110	120	130	138	187	195	225	225	224	224	99	99	99	107	126	128	140	140	230	234	132	140	196	196
04_Latvia	M	112	114	138	138	179	179	225	229	224	224	99	111	115	119	126	126	140	142	230	238	132	132	194	194
04_Latvia	F	110	112	130	138	181	187	235	239	224	236	99	99	107	107	124	126	140	142	234	234	132	136	192	197
04_Latvia	F	110	114	130	138	179	195	225	229	224	226	99	99	103	111	126	128	142	148	230	234	132	132	192	196
04_Latvia	F	110	110	136	136	177	187	227	235	224	240	99	111	115	115	126	126	140	140	234	234	132	132	196	197
04_Latvia	M	112	114	130	138	177	187	225	239	232	240	99	111	107	119	124	126	140	140	230	234	132	132	192	197
04_Latvia	F	114	122	138	140	187	187	225	225	224	224	99	111	111	115	126	126	140	140	238	238	132	136	194	197
04_Latvia	M	114	120	138	138	177	195	225	239	228	244	99	111	103	111	126	126	140	140	234	234	136	138	192	195
04_Latvia	F	112	114	136	138			225	225	224	228	111	111	107	107	126	126	140	140	234	234	132	140	194	197
04_Latvia	F	110	112	136	136	177	177	229	229	224	224	99	99	111	115	126	126	140	142	230	238	136	136	192	194
04_Latvia	F	112	114	138	140	177	179	225	225	240	244	99	99	107	115	126	128	140	140	230	230	132	132	192	194
04_Latvia	F	114	114	140	142	179	187	225	229	226	240	111	111	107	111	126	126	140	140	230	230	132	132	195	197
04_Latvia	F	110	112	138	140			225	229	224	232	99	111	103	103	128	128	142	142	234	238	132	142	195	195
04_Latvia	M	110	114	138	140	177	177	225	225	224	240	99	111	107	111	126	126	140	140	234	242	136	140	194	196
04_Latvia	F	114	114	138	138	179	179	225	229	224	224	111	113	103	107	126	128	140	140	230	234	132	140	192	194
04_Latvia	F	112	114	140	140	177	179	225	229	226	226	99	111	103	107	126	126	140	140	230	238	132	132	196	197
04_Latvia	M	110	110	130	136	179	179	225	235	228	244	99	111	111	119	126	126	140	142	234	234	132	132	192	194
04_Latvia	M	110	112	138	140	179	187	225	229	224	236	99	111	103	115	126	126	140	142	234	234	132	132	194	197
04_Latvia	F	110	110	138	138	187	187	225	235	224	236	99	111	103	115	126	126	140	142	234	234	132	136	192	194
04_Latvia	M	114	114	138	140	187	187	229	235	224	236	99	99	115	115	126	126	140	140	230	234	132	132	192	194
04_Latvia	F	110	114	136	140	179	187	229	229	234	236	99	111	107	115	126	128	140	140	230	234	132	140	192	194
04_Latvia	F	110	114	138	138	187	187	229	235	236	240	99	111	103	111	126	126	140	140	234	238	132	132	192	196
04_Latvia	M	110	110	136	136	187	187	225	231	224	224	99	111	107	115	126	128	140	140	234	238	132	142	195	197
04_Latvia	M	110	114	130	136	173	177	225	225	224	228	105	111	115	115	126	128	140	140	234	234	132	132	196	196
04_Latvia	M	110	114	138	140			229	235	224	240			115	119	128	128	140	140	230	230	132	138	194	195
04_Latvia	M	110	114	140	140	175	177	235	235	226	236	99	111	107	119	126	126	140	140	234	238	132	132	194	197
04_Latvia	F	110	112	138	138	177	179	225	235	232	244	99	105	107	111	126	126	140	140	234	234	132	140	194	197
04_Latvia	F	110	112	138	138	179	179	225	235	224	232	99	99	107	115	126	128	140	140	230	238	132	138	192	197
04_Latvia	M	110	114	138	140	177	177	235	239	232	244	99	99	103	107	124	126	140	140	234	234	132	132	194	194
04_Latvia	F	110	110	130	136	177	181	225	225	226	236	99	99	103	111	124	126	140	142	230	234	132	132	196	197
04_Latvia	F	110	114	136	138	179	179	225	225	224	236	99	111	111	115	126	126	140	142	230	234	132	132	192	194
04_Latvia	M	110	120	138	138	187	191	231	235	224	228	111	111	107	119	126	126	140	140	234	238	138	142	194	197
04_Latvia	F	114	114	138	138	177	179	233	239	240	244	99	111	107	119	124	128	140	140	230	230	132	132	194	197
04_Latvia	M	112	114	136	140	175	177	225	225	224	228	111	111	107	115	126	126	140	140	234	234	132	132	194	196
04_Latvia	M	110	114	138	138	187	193	229	229	224	240	99	111	107	107	126	126	140	140	230	238	132	132	194	196
04_Latvia	F	112	114	138	140	177	179	225	229	224	240	99	99	115	119	126	128	140	140	230	230	132	140	192	194
04_Latvia	F	114	114	130	138	177	187	227	239	224	244	105	109	111	119	126	126	140	140	234	238	132	136	196	197
04_Latvia	F	110	114	138	138	181	187	235	235	226	240	99	99	103	111	126	126	140	140	230	234	132	136	192	196
04_Latvia	F	112	112	138	138	179	187	229	235	224	226	99	111	111	111	126	126	140	140	230	234	132	140	194	194
04_Latvia	F	110	114	130	138	187	187	235	235	232	240	99	111	107	111	126	126	140	140	234	234	132	132	192	194
04_Latvia	M	114	114	130	138	187	187	227	235	232	232	99	111	111	111	126	126	140	140	234	234	132	136	192	194
04_Latvia	F	110	110	136	138	177	187	225	229	224	236	99	99	115	115	126	126	140	140	230	234	132	140	196	197
05_Lithuania	M	110	114	138	138	177	187	225	229	232	244	99	111	107	111	126	126	140	140	234	234	132	132	192	196
05_Lithuania	F	110	114	140	140	177	181	225	225	228	248	111	111	107	107	126	126	140	148	234	234	132	140	194	197
05_Lithuania	M	112	114	136	138			225	225	240	240	99	111	103	119	128	128	140	140	230	234	136	140	194	196
05_Lithuania	F	114	122	138	138			231	231	222	224	99	99	111	115	126	126	140	142	230	234	132	140	192	194
05_Lithuania	M	112	114	138	140			235	239	224	224	99	111	107	111	126	126	140	140	234	234	132	140	194	194
05_Lithuania	F	114	120	136	138			225	235	240	240	99	111	103	115	126	126	140	140	234	234	136	140	192	196
05_Lithuania	F	114	120	136	138	177	187	225	235	240	240	99	111	103	115	126	128	140	140	234	234	136	140	192	196
05_Lithuania	F	110	110	130	130	177	177	225	225	240	244	99	99	111	111	126	126	140	140	238	238	132	140	192	196
05_Lithuania	F	114	122	138	138	177	179	225	231	224	224	99	99	111	115	126	126	140	142	230	234	132	132	192	194
05_Lithuania	M	114	122	138	138			231	235	224	224	99	111	107	111	126	126	140	140	230	234	132	140	194	194
05_Lithuania	M	114	122	138	138	179	179	225	231	224	224	99	99	111	115	126	126	140	142	230	234	132	132	192	194
05_Lithuania	F	110	110	130	138	177	179	225	225	240	244	99	111	111	111	126	126	140	140	234	238	132	140	192	196
06_Belarus	M	112	120	138	140	179	195	225	225	224	236	99	111	103	107	126	126	142	148	234	238	132	132	194	196
06_Belarus	M	110	114	138	140			227	227	230	230	99	113	111	111	126	126	140	142	238	238	132	142	196	196
06_Belarus	F	110	114	136	136	187	187	229	235	240	240	111	111	103	103	126	126	140	140	238	242	132	136	194	196
06_Belarus	M	110	114	140	140	177	177	227	233	230	240	99	99	111	111	126	126	140	142	238	238	132	142	192	196
06_Belarus	M	110	114	140	140	177	191	227	233	230	240	99	113	111	111	126	126	140	142	238	238	132	142	192	196
06_Belarus	M	114	114	130	130					226	226	111	111	103	115	126	126	148	148	242	242	132	136
06_Belarus	M	112	114	136	138	179	179	225	229	224	240	99	111	107	107	126	126	140	140	238	242	132	136	196	196
06_Belarus	M	110	114	136	140	191	191	227	227			99	113	111	111	126	126	140	140	238	238	132	142	196	196
06_Belarus		112	114	136	136			227	229			99	99	107	107	126	126	140	142	238	238
06_Belarus	M	110	110	136	138	177	177	229	239	224	232	99	111	107	111	126	126	140	140	234	234	132	132	192	196
06_Belarus	M	110	114	138	140	177	187	225	227	240	240	99	113	111	111	126	126	140	142	234	238	132	132	192	196
07_Poland_KARPF	F	110	112	136	138	177	187	235	235	228	244	99	99	111	115	126	126	140	142	234	234	132	138	194	196
07_Poland_KARPF	F	110	112	136	136	177	187	225	235	228	244	99	99	111	111	126	126	142	142	234	234	132	138	194	194
07_Poland_KARPF	M	110	114	130	130	177	187	225	225	228	228	111	111	111	115	124	128	140	142	234	234	140	140	194	197
07_Poland_KARPF	F	110	110	136	138			225	235	224	224	99	99	107	115	126	126	140	140	234	234	138	140	192	196
07_Poland_KARPF	F	110	122	130	136	177	187	235	237	228	240	99	111	107	111	124	126	140	140	234	234	132	132	194	194
07_Poland_KARPF	M	110	112	130	138	177	177	225	237	224	244	99	111	111	111	126	126	140	140	234	234	132	136	194	196
07_Poland_KARPF	F	110	110	136	136	177	187	225	235	224	244	99	99	111	115	126	126	140	142	234	234	132	132	194	196
07_Poland_KARPF	M	110	110	130	130	177	177	225	237	244	244	99	111	111	111	126	126	140	148	234	234	138	138	192	194
07_Poland_KARPF	F	110	110	130	136	177	179	235	235	228	244	99	99	111	111	126	126	140	142	234	234	132	140	194	194
07_Poland_KARPF	M	112	114	136	138	177	195	235	235	240	252	99	99	107	107	126	128	140	140	226	242	132	142	191	196
07_Poland_KARPF	M	110	122	138	140	179	187	225	237	228	244	99	111	111	115	126	126	148	148	234	234	138	140	194	196
07_Poland_KARPF	M	112	114	136	138	179	179	225	235	240	240	99	115	107	111	126	128	140	142	234	242	132	142	191	196
08_Poland_BPF	M	110	110	130	138	179	179	235	237	236	244	99	111	111	111	126	126	140	140	234	234	132	138	194	196
08_Poland_BPF	F	110	110	130	130	177	177	225	237	244	244	99	99	111	111	126	126	142	148	234	234	138	140	196	196
08_Poland_BPF	F	110	110	130	136	177	177	225	225	232	240	99	111	111	111	126	126	140	140	234	234	138	140	194	194
08_Poland_BPF	F	110	110	130	140			225	237	228	244	99	99	111	111	126	128	140	148	234	234	138	140	192	196
08_Poland_BPF	M	110	110	130	130	177	177	225	237	244	244	99	111	111	111	126	126	140	148	234	234	138	138	192	194
08_Poland_BPF	F	110	110	130	130	177	177	225	225	244	244	99	99	111	111	126	128	140	140	234	234	138	140	192	194
08_Poland_BPF	F	110	110	130	130	177	177	225	225	228	244	99	99	111	115	126	128	140	140	234	234	138	140	194	194
08_Poland_BPF	F	110	122	130	136	177	177	225	237	228	244	99	99	111	111	126	126	140	140	234	234	138	140	194	196
08_Poland_BPF	M	110	122	136	138	179	187	235	237	244	244	99	111	111	115	126	126	140	140	234	234	140	140	194	196
08_Poland_BPF	M	110	122	136	136			225	237	228	232	111	111	107	115	126	126	142	142	234	234	132	140	194	197
08_Poland_BPF	M	110	110	130	130	177	177	225	235	228	244	99	111	111	115	124	126	140	140	234	234	138	140	194	194
08_Poland_BPF	F	110	110	130	130	177	177	225	237	244	244	99	99	111	111	126	126	142	148	234	234	138	140	196	196
08_Poland_BPF	M	110	110	136	138	187	187	235	237	228	236	99	99	111	111	126	126	140	140	234	234	132	138	194	196
08_Poland_BPF	M	110	110	136	138	177	187	235	237	236	244	99	111	111	115	126	126	140	140	234	234	132	140	194	196
08_Poland_BPF	M	110	110	130	138	187	187	235	237	224	244	99	99	111	111	126	126	140	140	234	234	132	140	192	196
08_Poland_BPF	F	110	110	130	130	177	177	225	225	228	244	99	111	111	115	126	128	140	140	234	234	140	140	192	196
08_Poland_BPF	F	110	110	136	136	179	179	225	225	228	232	111	111	111	115	126	126	140	142	234	234	132	140	194	196
08_Poland_BPF	F	110	110	130	138	177	177	225	237	228	244	99	111	111	111	124	126	140	140	234	234	132	140	192	196
08_Poland_BPF	M	110	110	130	138	177	177	225	237	228	244	99	111	111	111	124	126	140	140	234	234	132	140	192	194
08_Poland_BPF	M	110	114	130	130	177	177	225	235	228	228	99	111	115	115	124	128	140	140	234	234	132	140	194	196
08_Poland_BPF	F	112	114	130	136	175	187	225	237	224	238	99	111	111	111	126	128	140	140	234	238	132	138	192	197
08_Poland_BPF	M	110	114	130	130	177	177	225	235	228	244	99	99	111	115	126	128	140	140	234	234	132	140	192	194
09_Carpathians	M	112	122	136	140			229	235	224	244	99	109	103	111	126	126	140	142	234	238	132	136	194	194
09_Carpathians	F	112	120	136	136			225	231	220	232	111	111	111	119	124	124	140	140	226	226	132	132	195	196
09_Carpathians	M	112	120	138	138	181	187	225	231	244	244	99	111	107	111	126	126	140	140	238	238	132	138	195	195
09_Carpathians	M	110	122	136	138	179	179	225	237	226	232	111	111	103	111	124	126	140	140	234	234	136	140	192	196
09_Carpathians	F	112	120	138	138	181	187	231	231	228	244	99	111	111	111	124	126	140	140	238	238	138	138	195	195
09_Carpathians	M	120	120	130	138	179	181	225	231	232	244	111	111	107	111	124	126	140	140	226	238	138	138	195	195
09_Carpathians	F	122	122	138	138	179	179	231	231	220	232	111	111	111	119	124	128	140	140	230	238	132	138	195	195
09_Carpathians	F	120	120	136	138	181	189	225	231	220	220	99	111	115	119	124	124	140	140	226	238	132	132	195	195
09_Carpathians	F	112	120	136	136	179	181	231	231	220	220	111	111	111	119	124	124	140	140	238	238	132	132	195	195
09_Carpathians	F	110	122	136	140	177	179	235	237	226	228	99	99	103	115	124	126	140	140	234	234	136	140	192	196
09_Carpathians	F	120	120	130	138	177	177	225	231	228	232	99	111	107	111	124	124	140	140	226	238	132	132	192	192
09_Carpathians	F	120	120	136	138	177	189	231	231	232	240	111	111	107	107	124	124	140	140	226	238	132	132	192	192
09_Carpathians	M	120	120	136	138	189	191	225	231	232	248	111	111	111	111	126	126	140	142	226	238	132	132	192	195
11_Russia	F	112	114	138	138	177	177	227	237	232	232	99	99	103	107	126	128	140	142	234	238	132	132	195	199
11_Russia	M	110	120	130	138	179	191	227	227	230	244	99	99	103	107	126	128	140	142	230	230	132	142	196	197
11_Russia	M	110	114	130	130	173	179	225	231	236	244	99	99	107	111	126	128	140	140	230	238	132	142	192	196
11_Russia	F	110	120	130	140	177	183	225	225	236	236	99	99	107	107	126	126	140	148	230	234	142	142	194	197
11_Russia	F	112	112	130	136	177	187	225	233	226	232	99	111	107	111	124	126	142	148	234	234	132	132	196	197
11_Russia	F	114	114	130	140	177	179	227	231	232	236	99	99	107	111	126	126	140	142	234	234	132	142	192	195
11_Russia	F	110	112	138	140	191	191	225	225	224	224	99	111	107	111	126	128	140	140	234	234	132	142	194	195
11_Russia	M	112	114	138	138	181	187	229	229	228	232	99	99	107	115	124	126	140	140	230	234	132	132	192	196
11_Russia	F	110	114	138	138	179	179	225	225	234	240	99	111	103	111	126	126	140	140	234	234	136	140	192	196
11_Russia	M	112	112	138	138	181	191	227	227	228	228	99	99	107	111	128	128	140	140	234	238	132	142	192	194
11_Russia	M	110	112	136	140	177	183	233	235	232	248	99	99	111	115	126	126	140	140	230	242	140	140	192	194
11_Russia	M	112	112	138	140	181	187	225	235	240	240	99	99	103	107	126	126	140	142	234	242	132	140	192	194
11_Russia	M	114	114	130	140	187	187	225	229	230	236	99	99	103	103	126	126	140	140	238	242	140	140	195	195
11_Russia	F	110	114	138	140	177	181	225	231	224	240	99	109	103	103	126	126	140	142	234	238	132	132	192	197
11_Russia	F	112	114	130	140	179	187	225	229	232	240	111	111	103	111	124	128	140	148	234	238	132	142	192	197
11_Russia	F	110	114	138	142	173	195	231	239	224	240	99	113	107	111	126	126	140	140	230	230	132	132	194	195
11_Russia	F	112	114	130	138	173	173	235	237	228	232	99	99	107	115	126	126	140	148	234	234	132	132	194	195
11_Russia	M	110	120	130	130	173	181	225	231	232	236	99	99	107	111	126	126	140	142	230	234	132	142	195	195
11_Russia	M	112	114	130	138	173	177	227	233	228	230	99	99	103	111	126	126	140	148	234	238	132	140	195	199
11_Russia	F	112	112	130	140	179	179	225	233	232	236	99	105	107	111	126	126	142	142	230	238	132	132	195	196
11_Russia	M	110	114	138	140	173	187	225	229	230	240	99	113	107	115	128	128	140	140	234	234	142	142	192	195
11_Russia	F	110	112	130	136	177	183	227	233	232	232	99	111	107	111	126	126	140	140	230	234	132	142	192	192
11_Russia	F	114	114	130	140	177	179	227	231	232	236	99	99	107	111	126	126	140	142	234	234	132	142	192	195
11_Russia	F	112	114	136	136	173	183	225	225	224	246	99	99	107	119	126	128	140	140	234	238	132	142	195	195
11_Russia	M	110	114	130	138	179	181	231	235	228	232	99	99	111	111	128	128	142	142	234	234	132	140	192	196
11_Russia	M	120	120	136	138	179	183	225	229	242	256	113	115	111	111	128	130	140	142	226	226	134	138	196	197
11_Russia	M	120	120	136	136	183	185	225	225	220	256	111	113	107	111	128	132	142	142	238	242	138	138	192	197
11_Russia	M	112	114	138	140	173	181	225	231	228	228	99	99	111	115	126	126	140	140	234	234	132	132	195	197
11_Russia	F	112	112	138	140	179	191	225	227	232	236	111	113	107	115	126	126	140	142	234	238	132	132	192	195
11_Russia	M	112	120	130	138	173	187	225	231	230	244	99	99	103	107	126	126	140	148	234	242	132	140	192	196
11_Russia	F	110	110	130	140	173	177	225	225	228	232	99	105	111	111	126	126	140	140	238	242	136	140	194	197
11_Russia	F	112	112	130	130	179	181	231	233	234	240	99	111	107	115	126	126	140	140	234	238	132	132	194	197
11_Russia	M	113	113	139	139	179	181	235	237	236	240	99	99	103	111	126	126	140	140	238	238	132	132	194	196
11_Russia	M	112	114	130	140	173	179	225	227	236	240	99	113	107	111	126	126	140	140	234	234	132	136	194	196
11_Russia	M	112	114	138	142	179	179	231	231	228	248	99	113	103	115	126	126	140	140	238	238	132	132	194	195
11_Russia	F	112	112	130	136	173	181	225	235	228	230	99	99	103	111	124	126	138	148	234	234	132	132	192	195
11_Russia	M	110	114	138	140	179	181	229	233	224	232	99	113	107	115	126	128	140	142	234	234	132	132	194	196
11_Russia	M	112	114	130	136	173	179	225	235	230	234	99	99	107	111	126	126	140	140	234	238	132	142	192	196
11_Russia	M	112	112	138	138	181	187	225	227	236	240	99	109	103	111	128	128	140	142	238	238	142	142	192	197
11_Russia	F	114	114	130	138	173	187	227	235	224	236	99	113	107	111	126	126	140	148	234	234	132	132	192	199
11_Russia	M	110	114	130	140	177	179	225	231	228	232	99	99	103	111	126	126	140	140	234	238	136	142	197	199
11_Russia	M	110	114	138	140	177	179	225	225	230	244	99	99	107	111	126	126	140	148	234	238	132	136	192	195
11_Russia	M	110	114	138	140	173	187	233	235	232	240	99	113	107	111	126	128	140	148	234	238	132	132	195	196
11_Russia	M	112	114	140	140	179	181	227	233	228	240	99	99	111	115	126	126	140	140	234	234	132	132	192	197
11_Russia	M	110	114	130	138	179	187	225	229	230	244	99	99	111	115	124	128	148	148	234	234	132	142	195	199
11_Russia	M	112	114	130	138	179	181	225	227	232	236	99	99	103	111	126	128	140	140	234	234	132	142	192	197
11_Russia	F	112	112	138	140	179	179	225	239	224	236	99	99	107	107	126	126	140	148	230	238	132	132	195	197
11_Russia	F	112	112	130	138	177	187	227	227	236	236	99	113	103	107	126	126	140	140	234	234	132	132	196	197
11_Russia	F	112	112	138	142	179	187	227	227	224	232	99	111	107	111	126	126	140	140	230	234	132	132	194	194
11_Russia	F	110	112	130	138	179	179	231	233	232	236	99	99	107	115	126	126	140	140	234	238	132	136	195	197
11_Russia	F	112	114	130	138	181	181	233	233	232	244	99	99	111	111	126	128	140	148	234	238	132	142	195	197
11_Russia	M	112	112	130	138	179	181	225	235	236	240	99	99	111	115	124	126	140	148	234	234	132	136	195	197
11_Russia	M	112	114	130	130	173	177	225	233	228	240	99	99	107	111	126	126	140	142	234	238	132	136	194	196
11_Russia	F	110	114	140	140	181	187	225	229	236	240	99	99	103	115	126	126	140	140	234	242	132	132	194	197
11_Russia	F	110	120	140	140	179	181	227	233	230	240	99	109	111	111	126	126	140	140	238	242	132	132	194	196
11_Russia	M	112	114	136	136	179	181	227	227	232	240	99	99	107	111	126	128	140	140	230	234	132	142	195	195
11_Russia	F	112	120	140	140	177	181	225	227	224	232	99	111	103	111	126	126	140	148	238	238	132	142	192	192
11_Russia	M	110	112	138	140	177	179	233	235	224	228	99	99	111	119	126	126	140	142	238	238	132	132	196	196
11_Russia	F	110	120	130	148	179	185	225	227	248	258	111	115	103	107	126	128	142	148	226	230	132	136	192	195
11_Russia	M	112	120	130	136	177	181	225	225	228	232	99	99	103	111	126	130	140	142	226	234	132	132	197	197
11_Russia	M	112	112	136	138	177	181	225	227	228	232	99	99	111	111	126	130	140	142	226	230	132	132	196	196
